# Supplementary material for: The 2017–19 activity at Mount Agung in Bali (Indonesia): Intense unrest, monitoring, crisis response, evacuation, and eruption
Source: Sci Rep. 2019 Jun 20;9:8848. doi: 10.1038/s41598-019-45295-9 (PMC6586650; doi:10.1038/s41598-019-45295-9)
Supplement: Supplementary file 6 — Event-Tree Supplement 4 [file 41598_2019_45295_MOESM6_ESM.xlsx]

## Sheet: Agung & Global VEIs
Agung												GVP												Andesite / Basaltic Andesite													Volcano Holo			Volc 1000			Volc 1500			Comp Holo			GVP Holo
#REF!	All Holocene			#REF!	Post 1000 AD			#REF!	Post 1500 AD			GVP All Holocene				GVP Post 1000 AD				GVP Post 1500 AD				Andesite / Basaltic Andesite	All Holocene			Andesite / Basaltic Andesite	Post 1000 AD			Andesite / Basaltic Andesite	Post 1500 AD				VEI	%		VEI	%		VEI	%		VEI	%		VEI
VEI	Count	Percent		VEI	Count	Percent		VEI	Count	Percent		VEI	Count	Percent		VEI	Count	Percent		VEI	Count	Percent		VEI	Count	Percent		VEI	Count	Percent		VEI	Count	Percent			0	#N/A		0	#N/A		0	#N/A		0	0.02		0
2	2	0.67		2	2	0.67		2	2	0.67			2291	0.24			564	0.085			356	0.057			1045	0.21			263	0.07			168	0.05			1	#N/A		1	#N/A		1	#N/A		1	0.14		1
5	1	0.33		5	1	0.33		5	1	0.33		0	773	0.08		0	516	0.077		0	472	0.076		0	100	0.02		0	72	0.02		0	72	0.02			2	0.67		2	0.67		2	0.67		2	0.42		2
												1	1146	0.12		1	1124	0.169		1	1104	0.178		1	674	0.14		1	658	0.18		1	655	0.19			3	#N/A		3	#N/A		3	#N/A		3	0.13		3
												2	3611	0.37		2	3396	0.509		2	3313	0.535		2	2076	0.42		2	2013	0.56		2	1969	0.58			4	#N/A		4	#N/A		4	#N/A		4	0.06		4
												3	1093	0.11		3	806	0.121		3	740	0.119		3	639	0.13		3	481	0.13		3	444	0.13			5	0.33		5	0.33		5	0.33		5	0.02		5
												4	495	0.05		4	204	0.031		4	166	0.027		4	294	0.06		4	110	0.03		4	93	0.03			6	#N/A		6	#N/A		6	#N/A		6	0		6
												5	177	0.02		5	48	0.007		5	33	0.005		5	97	0.02		5	25	0.01		5	17	0			7	#N/A		7	#N/A		7	#N/A		7	0		7
												6	52	0.01		6	10	0.001		6	8	0.001		6	20	0		6	3	0		6	3	0			?	#N/A		?	#N/A		?	#N/A		?	0.21		?
												7	8	0		7	2	0		7	1	0		7	1	0		7	1	0
												Fontijn VEI		VEI	Count	%
												4		0	0	0
												5		1	0	0
												4		2	11	0.211538
												2		3	28	0.538462
												3		4	9	0.173077
												4		5	4	0.0769231
												4		6	0	0
												3		0.07	0	0
												3		?	0	0
												3		total	52
												3
												3
												2
												2
												3
												2
												3
												3
												3
												5
												4
												3
												2
												4
												3
												3
												5
												3
												2
												5
												4
												3
												4
												2
												3
												3
												3
												2
												2
												2
												3
												3
												2
												3
												3
												3
												3
												3
												3
												3
												4
												3
[truncated: 1 more columns]

## Sheet: Agung_eruptive_History
Volcano_Number	Volcano_Name	Country	Primary_Volcano_Type	Last_Known_Eruption	Latitude	Longitude	Elevation_m	Dominant_Rock_Type	Tectonic_Setting
264020	Agung	Indonesia	Stratovolcano	1964 CE	-8.342	115.508	3142	Andesite / Basaltic Andesite	Subduction zone / Continental crust (>25 km)
Start_Year	End_Year	VEI	VEI_Modifier	Notes			Fontijn et al. 2015:	VEI	%	#
1963	1964	5		Fontijn et al. (2015) say 4+				5	10	5.2
1843		5		Fontijn et al. (2015) say 5				4	15	7.8
1808		2						2 to 3	75	39
							Fontijn VEI
							4				Fontijn K, Costa F, Sutawidjaja I, Newhall C G, Herrin J S, 2015. A 5000-year record of multiple highly explosive mafic eruptions from Gunung Agung (Bali, Indonesia): implications for eruption frequency and volcanic hazards. Bull Volcanol 77:59. http://dx.doi.org/10.1007/s00445-015-0943-x
							5				Symmetrical Agung stratovolcano, Bali's highest and most sacred mountain, towers over the eastern end of the island. The volcano, whose name means "Paramount," rises above the SE caldera rim of neighboring Batur volcano, and the northern and southern flanks of Agung extend to the coast. The 3142-m-high summit contains a steep-walled, 500-m-wide, 200-m-deep crater. The flank cone Pawon is located …
							4
							2				Fifty-two tephra-fall-producing eruptions are recognised in the last ca. 5.2 ky. Deposits which are clearly thicker and/or coarser than 1963 AD at the type locality, e.g. 1843 AD, are assigned VEI 5 and 1 km3 (the lower VEI 5 limit; Newhall and Self 1982). Deposits of similar scale to 1963 AD are assigned VEI 4 with 0.5 km3 , except for 1963 AD itself, which is estimated to comprise 0.8 km3 of te…
							3
							4
							4
							3
							3
							3
							3
							3
							2
							2
							3
							2
							3
							3
							3
							5
							4
							3
							2
							4
							3
							3
							5
							3
							2
							5
							4
							3
							4
							2
							3
							3
							3
							2
							2
							2
							3
							3
							2
							3
							3
							3
							3
							3
							3
							3
							4
							3

## Sheet: Fontijn_VEIs
					Agung Data
event#	unit	sample	WR SiO2	14C (ka cal)	Approx age (1/100yr)	Th (cm)	Max Pumice (mm)	size	VEI	TephV(km3)	CumVol		size scale					MP scale (if not given)			VEI Scale		Vol(km3)
1	#8/1(1963)	08A(12I)	53.87		0	45	40	2	4	0.8	10.255		3	bigger	th>55	Mp>40		ash	2		1843 (size3)	5	1
2	#8/2 (1843)	08B	57.65		100	75	50	3	5	1	9.455		2	~ 1963	th35-55	Mp~40		med/coarse ash	3		1963 (size2)	4	0.5
3	#8/3				200	50	50	2	4	0.5	8.455		1	smaller	th<35	Mp<30		coarse ash	5		size1, th>10	3	0.05
4	#8/4				300	7	5	1	2	0.005	7.955							very coarse ash	10		size1, th<10	2	0.005
5	#8/5				400	10	15	1	3	0.05	7.95							v coarse ash - fine lapilli	15
6	#8/7				500	40	30	2	4	0.5	7.9							scoria	30
7	#8/8				600	55	30	2	4	0.5	7.4							small scoria	20
8	#8/9				700	20	30	1	3	0.05	6.9
9	#8/10			<1.94	800	10	5	1	3	0.05	6.85
10	#8/11	08D		>1.94	900	17	20	1	3	0.05	6.8
11	#8/12	08E			1000	20	3	1	3	0.05	6.75
12	#8/13				1100	20	5	1	3	0.05	6.7
13	#8/14				1200	8	3	1	2	0.005	6.65
14	#8/15	08G	53.1		1300	9	5	1	2	0.005	6.645
15	#8/16	08I	53.99	<1.30	1400	15	70	1	3	0.05	6.64
16	#8/17			>1.30	1500	5	10	1	2	0.005	6.59
17	#8/18				1600	10	5	1	3	0.05	6.585
18	#8/19, #21/14	08L	53.8		1700	20	40	1	3	0.05	6.535
19	#8/20, #21/13	08M, 21L	53.08		1800	10	5	1	3	0.05	6.485
20	#8/21, #21/12	08N, 21K	54.32	<2.77	1900	50	65	3	5	1	6.435
21	#21/11	21I	54.41	>2.77	2000	35	55	2	4	0.5	5.435
22	#21/10	21H	53.75		2100	15	5	1	3	0.05	4.935
23	#21/9				2200	7	10	1	2	0.005	4.885
24	#21/8				2300	35	45	2	4	0.5	4.88
25	#21/7				2400	23	10	1	3	0.05	4.38
26	#21/6				2500	16	10	1	3	0.05	4.33
27	#21/5	21E	52.28	>2.70	2600	73	35	3	5	1	4.28
28	#21/4	21D	52.98		2700	15	8	1	3	0.05	3.28
29	#21/3				2800	7	10	1	2	0.005	3.23
30	#21/2	21C	51.75	>3.20	2900	73	30	3	5	1	3.225
31	#6bis/20	06bisAD		>3.25	3000	35	35	2	4	0.5	2.225
32	#6/2	06B	55.81	<4.24	3100	16	10	1	3	0.05	1.725
33	#6/4	06D-F	55.48	>4.24	3200	60	20	2	4	0.5	1.675
34	#6/5	06H			3300	9	10	1	2	0.005	1.175
35	#6/8	06J			3400	24	30	1	3	0.05	1.17
36	#6/9	06K			3500	12	10	1	3	0.05	1.12
37	#6/10				3600	13	15	1	3	0.05	1.07
38	#6/11				3700	2	2	1	2	0.005	1.02
39	#6/12A				3800	4	15	1	2	0.005	1.015
40	#6/12B				3900	7	5	1	2	0.005	1.01
41	#6/13	06L			4000	10	20	1	3	0.05	1.005
42	#6/14-15	06M-N	53.885		4100	27	25	1	3	0.05	0.955
43	#6/15-16				4200	2	15	1	2	0.005	0.905
44	#6/16				4300	10	30	1	3	0.05	0.9
45	#6/17-18	06O	54.74	<3.15	4400	11	15	1	3	0.05	0.85
46	#6/20				4500	10	15	1	3	0.05	0.8
47	#6/21	06Q			4600	20	10	1	3	0.05	0.75
48	#6/22	06R	52.6	>3.15	4700	20	25	1	3	0.05	0.7
49	#6/23	06S	51.56		4800	10	35	1	3	0.05	0.65
50	#6/24				4900	10	30	1	3	0.05	0.6
51	#6/25			<5.16	5000	35	15	2	4	0.5	0.55
52	#6/26			>5.16	5100	20	15	1	3	0.05	0.05
							Size	#	%
							1	39	75
							2	9	17.3077
							3	4	7.69231
								ky	rates	volume	cum	km3/ky	km3/ky DRE		1963 fall	1170 kg/m3
								1.8	5100-3300	1.2	1.2	0.666667	0.3		magma	2600 kg/m3
								1.4	3300-1900	5.2	6.4	3.71429	1.67143
								1.2	1900-700	0.5	6.9	0.416667	0.1875
								0.7	700-0	3.4	10.3	4.85714	2.18571

## Sheet: Agung_pdcs
Agung PDC volume and mobility
The first PDCs were recorded on the first day of the 1963 eruption. The eruption began at 3 am 2/19/1963 with small explosions and the ejection of incandescent ballistics, followed by lava flow-front and column-collapse PDCs. The runout of these first PDCs is not reported. However, on 2/20/1963 (2/24/1963 according to some reports), column-collapse PDCs reached at least 8 km toward the north and …
The volume of the 17 March and 16 May PDCs is variously listed as 10, 20, 50 x 106 m3 for each explosion, but 110 106 m3 is the listed volume for all PDCs during the 1963 eruption. However, Self & Rampino state that ~40% of the PDCs were remobilized by lahars and that the 17 March PDCs were difficult to identify (in 1980s field work) because of erosion and being overlain by the 16 May PDCs. The A…
Unknown volume for a given VEI, unknown collapse height, and error in the regressions mean that there is a lot of uncertainty in any estimate of PDC runout.

## Sheet: FlowDat data
	Volume				Column collapse					Dome collapse				Debris avalanche
VEI	min (km^3)	max (km^3)	min in M m3	max in M m3	max H/L angle	min H/L angle	max vol coeff friction	min coeff friction	typical L (runout) for max vol	max H/L angle	min H/L angle	max vol coeff friction	min vol coeff friction	max H/L angle	min H/L angle	max coeff friction	min coeff friction
7	100	1000	100000	1000000	2.7624	1.89698	0.0482503	0.0331207	59	3.25298	2.35995	0.0568363	0.0412122	3	2	0.05	0.03
6	10	100	10000	100000	4.02077	2.94154	0.070291	0.0513846	40	4.48189	3.25298	0.0783837	0.0568363	4	3	0.07	0.05
5	1	10	1000	10000	5.84671	4.18104	0.1024	0.0731027	27	6.16972	4.48189	0.1081	0.0783837	6	4	0.1	0.07
4	0.1	1	100	1000	8.48461	5.93742	0.149176	0.104	18	8.47933	6.16972	0.149082	0.1081	8	6	0.14	0.1
3	0.01	0.1	10	100	12.2609	8.41621	0.21732	0.147956	12	11.6182	8.47933	0.205601	0.149082	11	8	0.2	0.14
2	0.001	0.01	1	10	17.5674	11.8867	0.316592	0.210491	8	15.8305	11.6182	0.283547	0.205601	15	11	0.29	0.2
1	0.0001	0.001	0.1	1	24.7597	16.6707	0.461211	0.299456	5	21.3577	15.8305	0.391044	0.283547	22	15	0.41	0.29
0	1e-05	0.0001	0.01	0.1	33.8969	23.0751	0.671893	0.426023	4	28.3377	21.3577	0.539294	0.391044	31	22	0.58	0.41
* Data from FlowDat, Ogburn 2013
See tab "FlowDat Documentation" for a full explanation of the use of ∆H/L for PDC runout forecasting.
dome collapse					∆H/L = 0.1081(Vol^ -0.1396)
column collapse all data					∆H/L = 0.1024(Vol^ -0.1634)
column collapse total collapse volume					∆H/L = 0.1065(Vol^ -0.2014)
combined (dome- & column-collapse)					∆H/L = 0.1083(Vol^ -0.1414)

## Sheet: FlowDat Documentation
∆H/L (height/length, or vertical height dropped/horizontal runout distance) is a measure of flow mobility based on a simple sliding block model of friction, where ∆H/L corresponds to the coefficient of friction. ∆H/L is inversely related to volume of flows as determined from empirical relationships, with larger volume flows exhibiting lower ∆H/L values and thus, farther runout distances.
For example, from the FlowDat database of mass flows, dome-collapse PDCs with volumes of 1 x 106 m3 typically have ∆H/L values of about 0.28, and dome-collapse PDCs with volumes of 0.1 x 106 m3 typically have ∆H/L values of about 0.39.
∆H/L can be used to produce “energy cones” originating from the eruptive source. The intersection of the energy cone with the ground surface (in a DEM) defines the forecasted runout of a flow. This method is very quick and easy to perform, does not require a very high resolution DEM, and generates conservative runout distances. However, it does not take in to account variations in local topograph…
One additional consideration to keep in mind for using ∆H/L for column-collapse PDCs (rather that dome-collapse PDCs), is that it is difficult to estimate: 1) volume partitioning between ash-clouds and PDCs can range dramatically, from 1-70% (more commonly 10-40%) of the total volume partitioning into PDCs. This is not possible to estimate ahead of time. 2) the height at which a column will colla…

## Sheet: VEI_Repose
repose	repose n	VEI 0	VEI 1	VEI 2	VEI 3	VEI 4	VEI 5	VEI 6	VEI 7	?		repose	repose n	VEI 0*	VEI 1*	VEI 2	VEI 3	VEI 4	VEI 5	VEI 6	VEI 7	?
1	2249	219	516	1183	207	25	0	0	0	99		1	2249	0.0973766	0.229435	0.526012	0.0920409	0.0111161	0	0	0	0.0440196
10	2614	210	419	1409	235	41	8	0	0	292		10	2614	0.0803366	0.160291	0.539021	0.0899005	0.0156848	0.00306044	0	0	0.111706
100	2396	208	196	821	290	161	35	2	0	683		100	2396	0.0868114	0.081803	0.342654	0.121035	0.0671953	0.0146077	0.000834725	0	0.285058
1000	1802	146	55	238	228	165	67	14	1	888		1000	1802	0.0810211	0.0305216	0.132075	0.126526	0.0915649	0.0371809	0.00776915	0.000554939	0.492786
10000	679	58	18	71	54	47	36	9	4	382		10000	679	0.0854197	0.0265096	0.104566	0.0795287	0.0692194	0.0530191	0.0132548	0.00589102	0.562592

## Sheet: Repose_VEI
repose	repose count	VEI 0	VEI 1	VEI 2	VEI 3	VEI 4	VEI 5	VEI 6	VEI 7	?		repose	repose count	VEI 0	VEI 1	VEI 2	VEI 3	VEI 4	VEI 5	VEI 6	VEI 7	?
1	2249	219	516	1183	207	25	0	0	0	99		0-1	2249	0.260404	0.428571	0.31784	0.204142	0.0569476	0	0	0	0.0422355
10	2614	210	419	1409	235	41	8	0	0	292		1-10	2614	0.249703	0.348007	0.37856	0.231755	0.0933941	0.0547945	0	0	0.124573
100	2396	208	196	821	290	161	35	2	0	683		10-100	2396	0.247325	0.162791	0.22058	0.285996	0.366743	0.239726	0.08	0	0.291382
1000	1802	146	55	238	228	165	67	14	1	888		100-1000	1802	0.173603	0.0456811	0.0639441	0.224852	0.375854	0.458904	0.56	0.2	0.37884
10000	679	58	18	71	54	47	36	9	4	382		1000-10000	679	0.0689655	0.0149502	0.0190758	0.0532544	0.107062	0.246575	0.36	0.8	0.162969
	vei count	841	1204	3722	1014	439	146	25	5	2344			vei count	841	1204	3722	1014	439	146	25	5	2344

## Sheet: Short tree
Unrest			Eruption		Magmatic vs. phreatic eruption					VEI*				Events				Distance	Uncertainty
																		(not mutually exclusive)
Agung volcano. Time frame: 2 weeks (November 15 - 29)
					Phreatic eruption only (letusan)									Ballistics
				2a	0.32								18	0.3168
					0.8									0.99
					+/-10%
														Ash
													3	0.008
														1
														Lava flow
													4	0.0056
														0.7
										VEI 4-5								(not mutually exclusive)
									2b	0.008				PDC				Past 7.5 km to N, SE, SW
										0.1			5	0.0076			5	0.00722	large uncertainty
			Eruption		Magmatic eruption +/- phreatic									0.95				0.95
		1	0.4	2a	0.08													Past 12 km to N, SE, SW
Unrest			0.4		0.2									Lahar			5	0.0057	large uncertainty
	1		+/-20%		+/-10%								6	0.0076				0.75	+/- 20%
	1													0.95
														Ballistics
													7	0.00792
														0.99
														Ash
													8	0.016
														1
														Lava flow
													9	0.0112				(not mutually exclusive)
														0.7				Past 7.5 km to N, SE, SW
										VEI 3							10	0.01008	large uncertainty
									2b	0.016				PDC				0.9	+/- 20%
										0.2			10	0.0112
														0.7				Past 12 km to N, SE, SW
																	10	0.0056	large uncertainty
														Lahar				0.5	+/- 20%
													11	0.0128
														0.8
														Ballistics
													12	0.01584
														0.99
														Ash
													8	0.02
														1
														Lava flow
													9	0.014				(not mutually exclusive)
														0.7				Past 7.5 km to N, SE, SW
										VEI 2							13	0.0105	large uncertainty
									2b	0.02				PDC				0.75	+/- 20%
										0.25			13	0.014
														0.7				Past 12 km to N, SE, SW
																	13	0.00014	large uncertainty
														Lahar				0.01	+/- 20%
													14	0.014
														0.7
														Ballistics
													15	0.0198
														0.99				(not mutually exclusive)
																		Past 7.5 km to N, SE, SW
														Block and ash flows			16	1.8e-05	large uncertainty
										VEI 0-1			16	0.0018				0.01
									2b	0.036				0.05				Past 12 km to N, SE, SW
										0.45							16	0	large uncertainty
																		0
														Lava flow
													17	0.0324
														0.9
														Ballistics
													18	0.03564
														0.99
			No Eruption - includes the possibility of vigorous vapor emission and/or hembusan
		1	0.6
			0.6
			+/-20%

## Sheet: Events
VEI Total				Ash			PDC			Lava			Lahar			Dome
VEI	Count	Percent		VEI	count of eruptions		VEI	count of eruptions		VEI	count of eruptions		VEI	count of eruptions		VEI	count of eruptions
	2291	0.24			664			419			614			95			175
0	773	0.08		0	8		0	1		0	634		0	3		0	22
1	1146	0.12		1	563		1	28		1	170		1	41		1	46
2	3611	0.37		2	1633		2	201		2	1015		2	242		2	143
3	1093	0.11		3	649		3	303		3	468		3	204		3	164
4	495	0.05		4	308		4	247		4	162		4	105		4	70
5	177	0.02		5	111		5	123		5	34		5	44		5	32
6	52	0.01		6	34		6	43		6	4		6	11		6	4
7	8	0		7	8		7	8		7	1		7	3		7	2

[truncated: 2 more sheets: Nodes, Conceptual model]
